# Supplementary material for: Comparative Impact of Organic Grass-Fed and Conventional Cattle-Feeding Systems on Beef and Human Postprandial Metabolomics—A Randomized Clinical Trial
Source: Metabolites. 2024 Oct 3;14(10):533. doi: 10.3390/metabo14100533 (PMC11509860; doi:10.3390/metabo14100533)
Supplement: Supplementary file 1 [file metabolites-14-00533-s001.zip]

Archive with 1 entries (1 files):
- metabolites-3211450-supplementary.pdf
